# Supplementary material for: Autophagy Mediates Escherichia Coli-Induced Cellular Inflammatory Injury by Regulating Calcium Mobilization, Mitochondrial Dysfunction, and Endoplasmic Reticulum Stress
Source: Int J Mol Sci. 2022 Nov 16;23(22):14174. doi: 10.3390/ijms232214174 (PMC9698444; doi:10.3390/ijms232214174)
Supplement: Supplementary file 1 [file ijms-23-14174-s001.zip]

Archive with 1 entries (1 files):
- ijms-1971059-supplementary.pdf
